# Supplementary material for: Modified MLVA for Genotyping Queensland Invasive Streptococcus pneumoniae
Source: PLoS One. 2015 Apr 29;10(4):e0121870. doi: 10.1371/journal.pone.0121870 (PMC4414480; doi:10.1371/journal.pone.0121870)
Supplement: S1 Table — (XLSX) [file pone.0121870.s002.xlsx]

## Sheet: Elberse MLVA1
ID	Year isolated	Serotype	MLVA Complex	MLVA1	BOX_01	BOX_02	BOX_03	BOX_04	BOX_06	BOX_11	BOX_12	BOX_13
1	2011	19F	not found	2089	99	2	6	12	2	1	0	4		Possible capsule switch (Sort by MLVA1)
2	2011	19F	not found	2089	99	2	6	12	2	1	0	4
3	2011	22F	not found	2016	1	2	7	4	2	1	8	2
4	2011	23A	not found	2037	3	2	5	5	2	1	9	5
5	2011	23B	not found	2054	4	2	2	3	3	2	2	4
6	2011	23B	not found	2045	3	3	6	2	2	1	99	4
7	2011	23B	not found	2087	7	4	3	2	2	2	5	2
8	2011	3	MC03_02	423	3	3	2	3	2	1	1	3
9	2011	3	MC03_02	970	2	2	2	3	2	1	1	3
10	2011	3	MC03_16	346	3	1	2	3	2	2	99	5
11	2011	3	MC03_16	507	4	1	2	2	2	2	99	2
12	2011	3	MC03_02	423	3	3	2	3	2	1	1	3
13	2011	3	MC03_02	365	3	2	2	3	2	1	1	3
14	2011	3	MC03_02	423	3	3	2	3	2	1	1	3
15	2011	33F	MC18C_33F_25	272	2	3	2	7	0	2	2	1
16	2011	35B	not found	2088	11	2	2	2	0	1	1	2.01
17	2011	38	MC38_37	129	1	3	8	6	3	2	2	4
18	2011	6C		1413	3	2	7	2	2	2	7	2
19	2011	6C	not found	2041	3	2	6	1	2	2	3	6
20	2011	6C		1374	5	2	2	2	2	1	2	99
21	2011	7F	MC07F_04	471	3	4	2	1	4	1	1	2
22	2011	7F	MC07F_04	468	3	4	2	1	0	1	1	2
23	2011	7F	MC07F_04	473	3	4	2	1	99	1	1	2
24	2011	7F	MC07F_04	470	3	4	2	1	2	1	1	2
25	2011	7F	MC07F_04	471	3	4	2	1	4	1	1	2
26	2011	7F	MC07F_04	473	3	4	2	1	99	1	1	2
27	2011	7F	MC07F_04	473	3	4	2	1	99	1	1	2
28	2011	7F	MC07F_04	473	3	4	2	1	99	1	1	2
29	2011	7F	MC07F_04	473	3	4	2	1	99	1	1	2
30	2011	7F	MC07F_04	473	3	4	2	1	99	1	1	2
31	2011	7F	MC07F_04	468	3	4	2	1	0	1	1	2
32	2011	7F	MC07F_04	473	3	4	2	1	99	1	1	2
33	2011	7F	MC07F_04	473	3	4	2	1	99	1	1	2
34	2011	9V	MC09V_08	792	7	3	4	1	2	1	4	2
35	2011	1		1210	2	3	2	4	2	1	7	3
36	2011	1	MC01_09	261	2	3	2	4	3	1	7	4
37	2011	1		1210	2	3	2	4	2	1	7	3
38	2011	1		1210	2	3	2	4	2	1	7	3
39	2011	1		1210	2	3	2	4	2	1	7	3
40	2011	1		1210	2	3	2	4	2	1	7	3
41	2011	1	MC01_09	261	2	3	2	4	3	1	7	4
42	2011	1	MC01_09	261	2	3	2	4	3	1	7	4
43	2011	1	MC01_09	261	2	3	2	4	3	1	7	4
44	2011	1	MC01_09	261	2	3	2	4	3	1	7	4
45	2011	1		1209	2	2	2	4	3	1	7	4
46	2011	1	MC01_09	261	2	3	2	4	3	1	7	4
47	2011	11A	MC08_11A_27	18	1	2	1	4	1	1	2	1
48	2011	12F	not found	2086	7	3	1	2	2	2	1	1
49	2011	12F	not found	2086	7	3	1	2	2	2	1	1
50	2011	15B	MC15B_19A_06	58	1	2	7	2	2	2	5	3
51	2011	15B	not found	2017	1	2	8	4	2	2	4	3
52	2011	15C	not found	2043	3	3	7	5	2	1	1	1
53	2011	15C		904	2	2	7	3	2	1	1	6
54	2011	15C		904	2	2	7	3	2	1	1	6
55	2011	18A	not found	2069	5	3	4	4	2	1	1	1
56	2011	18A	not found	2069	5	3	4	4	2	1	1	1
57	2011	19A	not found	2012	1	2	7	4	2	1	3	3
58	2011	19A	MC15B_19A_06	67	1	2	7	4	2	1	5	3
59	2011	19A	MC15B_19A_06	67	1	2	7	4	2	1	5	3
60	2011	19A		678	5	3	4	4	2	1	2	4
61	2011	19A	not found	2007	1	2	5	7	1	2	1	6
62	2011	19A		1594	3	4	2	3	5	2	3	6
63	2011	19A		678	5	3	4	4	2	1	2	4
64	2011	19A	not found	2014	1	2	7	3	2	1	10	5
65	2011	19A	not found	2067	5	3	2	4	2	1	2	4
66	2011	19A	not found	2072	5	3	4	4	99	99	99	4
67	2011	19A	not found	2072	5	3	4	4	99	99	99	4
68	2011	19A	not found	2073	5	3	5	4	2	1	2	4
69	2011	19A	not found	2047	3	3	8	4	99	2	99	3
70	2011	19A		678	5	3	4	4	2	1	2	4
71	2011	19A	MC15B_19A_06	67	1	2	7	4	2	1	5	3
72	2011	19A	not found	2009	1	2	6	2	2	1	8	4
73	2011	19A	MC15B_19A_06	67	1	2	7	4	2	1	5	3
74	2011	19A	not found	2046	3	3	3	4	3	2	7	3
75	2011	19A	not found	2062	5	2.01	4	3	6	2	3	6
76	2011	19A	not found	2074	5	3	7	4	2	1	2	4
77	2011	19A		1190	5	4	8	7	1	1	1	3
78	2011	19A	MC15B_19A_06	80	1	2	8	4	2	1	5	3
79	2011	19A		678	5	3	4	4	2	1	2	4
80	2011	19A		678	5	3	4	4	2	1	2	4
81	2011	19A	not found	2066	5	3	1	4	2	1	2	4
82	2011	19A		1105	7	3	2	6	1	2	6	3
83	2011	19A	MC15B_19A_06	67	1	2	7	4	2	1	5	3
84	2011	19A	not found	2063	5	2	7	5	3	1	5	4
85	2011	19A		678	5	3	4	4	2	1	2	4
86	2011	19A		1763	3	3	8	4	3	2	7	3
87	2011	19A		678	5	3	4	4	2	1	2	4
88	2011	19A		678	5	3	4	4	2	1	2	4
89	2011	19A		1103	5	3	4	4	2	1	1	4
90	2010	1	MC01_09	262	2	3	2	4	3	1	7	5
91	2010	1	MC01_09	260	2	3	2	4	3	1	7	3
92	2010	1	MC01_09	261	2	3	2	4	3	1	7	4
93	2010	11A	MC09V_08	736	6	3	4	1	2	1	3	2
94	2010	15B	not found	2018	1	2	8	5	2	1	4	3
95	2010	15C	not found	2011	1	2	7	4	5	1	5	3
96	2010	18A	not found	2036	3	2	4	4	2	1	1	1
98	2010	18C		1522	1	2	2	2	0	1	5	1
99	2010	19F	not found	2056	4	2	7	12	2	1	5	4
100	2010	19F	not found	1345	3	2.01	2	3	2	1	9	4
101	2010	19F		1190	5	4	8	7	1	1	1	3
102	2010	23A	not found	2038	3	2	5	4	2	1	9	5
103	2010	23A	not found	2038	3	2	5	4	2	1	9	5
104	2010	3	MC03_02	423	3	3	2	3	2	1	1	3
105	2010	33F	not found	2006	1	2	2	1	1	2	1	99
106	2010	35B	not found	2052	3	4	10	2	0	2	1	2
107	2010	6C		1374	5	2	2	2	2	1	2	99
108	2010	6C	MC06A_06C_07	685	5	3	12	2	2	1	1	6
109	2010	6C		1406	5	2	2	2	2	99	2	99
110	2010	6C		1388	3	2	7	5	2	2	1	8
111	2010	6C	not found	2061	5	2	2	2	2	1	1	99
112	2010	6C		1374	5	2	2	2	2	1	2	99
113	2010	7F	MC07F_04	308	2	4	2	1	0	1	1	2
114	2010	7F	MC07F_04	471	3	4	2	1	4	1	1	2
115	2010	7F	MC07F_04	473	3	4	2	1	99	1	1	2
142	2009	19F	not found	2060	5	1	8	3	1	1	1	3
143	2009	22F		1664	1	2	2	5	1	2	1	1
144	2009	23B	not found	2057	4	3	6	10	2	1	8	4
145	2009	23F	MC23F_41	586	4	4	5	2	0	2	4	3
146	2009	23F	not found	2021	2	2	3	3	2	1	1	2
147	2009	3	MC03_02	251	2	3	2	3	2	1	1	3
148	2009	3	MC03_02	423	3	3	2	3	2	1	1	3
149	2009	3	MC03_02	251	2	3	2	3	2	1	1	3
150	2009	33F	MC18C_33F_25	272	2	3	2	7	0	2	2	1
151	2009	35B	not found	2084	7	2	3	3	0	1	1	2.01
152	2009	35F	MC35F_40	136	1	3	15	5	2	1	2	2
153	2009	38	not found	2058	4	3	9	6	3	2	4	4
154	2009	38	not found	2023	1	3	9	7	3	2	2	4
155	2009	38	MC38_37	129	1	3	8	6	3	2	2	4
156	2009	38	MC38_37	129	1	3	8	6	3	2	2	4
157	2009	4	not found	2076	5	4	8	5	4	1	4	6
158	2009	6A	MC06A_39	66	1	2	7	3	3	1	4	3
159	2009	6C	not found	2040	3	2	5	7	0	2	99	1
160	2009	7F	MC07F_04	473	3	4	2	1	99	1	1	2
161	2009	7F	MC07F_04	362	3	2	2	1	99	1	1	2
162	2009	8	MC08_11A_27	18	1	2	1	4	1	1	2	1
163	2009	8	MC08_11A_27	11	1	2	1	1	1	1	2	1
164	2009	9N	not found	2050	3	3	12	2	0	2	99	2
165	2009	9V	MC09V_08	1120	7	3	4	1	2	1	99	2
166	2009	19F	not found	2055	4	2	7	5	2	1	5	3
167	2009	1		1211	2	3	9	4	1	1	4	5
168	2009	1	MC01_09	261	2	3	2	4	3	1	7	4
169	2009	10F	not found	2042	3	2	9	4	2	1	4	5
170	2009	10F	not found	2042	3	2	9	4	2	1	4	5
171	2009	14	not found	2026	2	2.01	2	3	3	1	99	4
172	2009	15B	not found	2000	1	1	7	4	2	1	99	3
173	2009	18C		48	1	2	6	2	0	1	99	1
174	2009	18C	MC18C_03	46	1	2	6	2	0	1	5	1
205	2008	19F	not found	2034	2	3	10	99	99	2	8	1
206	2008	19F	not found	2033	2	3	8	99	2	2	8	1
207	2008	19F	not found	2064	5	2	14	5	1	1	1	5
208	2008	22A	not found	2019	1	2	9	3	2	2	5	1
209	2008	22F	not found	2005	1	2	2	4	1	2	1	1
210	2008	23A	not found	2039	3	2	5	7	2	1	9	5
211	2008	23F	MC23F_41	586	4	4	5	2	0	2	4	3
212	2008	23F	not found	2032	2	3	2	2	2	1	5	3
213	2008	23F	not found	2035	3	2	2	3	2	1	1	2
214	2008	24F	MC24F_18	444	3	3	8	1	0	1	5	3
215	2008	3	not found	2080	6	3	2	3	2	1	1	2
216	2008	3	MC03_02	560	4	3	2	3	2	1	1	3
217	2008	33F	not found	2006	1	2	2	1	1	2	1	99
218	2008	33F	not found	2027	2	2	2	1	1	2	1	1
219	2008	33F	not found	2006	1	2	2	1	1	2	1	99
220	2008	34	not found	2008	1	2	6	1	1	2	5	2
221	2008	35B	not found	2052	3	4	10	2	0	2	1	2
222	2008	38	not found	2003	1	3	8	8	3	2	2	4
223	2008	4	MC04_12	593	4	4	8	5	3	1	5	5
224	2008	6A		1374	5	2	2	2	2	1	2	99
225	2008	6A	not found	2082	6	3	12	4	2	1	1	6
226	2008	6A		1394	3	2	6	2	3	99	2	5
227	2008	6B	not found	2030	2	3	1	2	3	2	7	2
228	2008	7F	MC07F_04	473	3	4	2	1	99	1	1	2
229	2008	7F	MC07F_04	473	3	4	2	1	99	1	1	2
230	2008	7F	MC07F_04	473	3	4	2	1	99	1	1	2
231	2008	7F	MC07F_04	473	3	4	2	1	99	1	1	2
232	2008	8	MC08_11A_27	18	1	2	1	4	1	1	2	1
233	2008	8	MC08_11A_27	18	1	2	1	4	1	1	2	1
234	2008	9N	not found	2020	1	3	6	2	0	2	5	2
255	2008	22F	not found	2005	1	2	2	4	1	2	1	1
256	2008	18C		1522	1	2	2	2	0	1	5	1
257	2008	19A	not found	2028	2	2	6	6	2	1	7	6
258	2008	19A		678	5	3	4	4	2	1	2	4
259	2008	19A	not found	2028	2	2	6	6	2	1	7	6
260	2008	1		1212	2	3	9	4	1	1	4	4
261	2008	12F	not found	2086	7	3	1	2	2	2	1	1
262	2008	12F	not found	2086	7	3	1	2	2	2	1	1
263	2008	18A	not found	2081	6	3	4	4	2	1	1	1
264	2008	18C		1522	1	2	2	2	0	1	5	1
265	2007	1		1211	2	3	9	4	1	1	4	5
266	2007	1		1211	2	3	9	4	1	1	4	5
267	2007	1		1211	2	3	9	4	1	1	4	5
268	2007	1		1211	2	3	9	4	1	1	4	5
269	2007	1	MC01_09	261	2	3	2	4	3	1	7	4
270	2007	1		1211	2	3	9	4	1	1	4	5
271	2007	1		1211	2	3	9	4	1	1	4	5
272	2007	3	MC03_02	423	3	3	2	3	2	1	1	3
273	2007	3	MC03_02	423	3	3	2	3	2	1	1	3
274	2007	3	not found	2053	4	2	2	2	2	1	1	4
275	2007	3	MC03_16	507	4	1	2	2	2	2	99	2
276	2007	4	not found	2075	5	4	8	6	3	1	5	5
277	2007	14	MC14_24	672	5	3	2	6	2	2	2	4
278	2007	14		425	3	3	2	3	3	1	9	4
279	2007	38	not found	2003	1	3	8	8	3	2	2	4
280	2007	38	not found	2003	1	3	8	8	3	2	2	4
281	2007	10A	not found	2024	1	4	5	8	2	1	11	2
282	2007	10A	not found	2025	1	4	5	7	2	1	11	2
283	2007	10A	not found	2031	2	3	2	2	1	1	1	1
284	2007	15B	not found	2010	1	2	7	1	2	1	5	3
285	2007	15C	MC15B_19A_06	67	1	2	7	4	2	1	5	3
286	2007	15C	MC15B_19A_06	58	1	2	7	2	2	2	5	3
287	2007	15C		1427	3	3	3	2	2	99	1	1
288	2007	15C	not found	2001	1	1	7	4	2	1	5	3
289	2007	15C	MC15B_19A_06	58	1	2	7	2	2	2	5	3
290	2007	18A	not found	2036	3	2	4	4	2	1	1	1
291	2007	18B		1522	1	2	2	2	0	1	5	1
292	2007	18C	not found	2104	1	2	2	2	4	1	1	9
293	2007	19F	not found	2078	5	5	8	7	1	1	1	3
294	2007	19F	not found	2079	5	5	8	7	1	1	1	4
295	2007	19F		1190	5	4	8	7	1	1	1	3
296	2007	19F	not found	2091	99	3	4	6	2	1	3	99
297	2007	22F	not found	2005	1	2	2	4	1	2	1	1
298	2007	22F	not found	2005	1	2	2	4	1	2	1	1
299	2007	23A	not found	2039	3	2	5	7	2	1	9	5
300	2007	23F	not found	2059	4	4	5	2	0	2	3	3
301	2007	23F	not found	2035	3	2	2	3	2	1	1	2
302	2007	33F	not found	2006	1	2	2	1	1	2	1	99
303	2007	33F	not found	2006	1	2	2	1	1	2	1	99
304	2007	6B	not found	2068	5	3	2	3	1	2	6	4
305	2007	7F	MC07F_04	357	3	2	1	1	99	1	1	2
306	2007	7F	MC07F_04	357	3	2	1	1	99	1	1	2
307	2007	9V	not found	2085	7	2	4	6	4	1	5	2
308	2007	19A	not found	2062	5	2	4	3	6	2	3	6
309	2007	19A	MC15B_19A_06	67	1	2	7	4	2	1	5	3
310	2007	19A		678	5	3	4	4	2	1	2	4
311	2007	19A		1721	1	2	7	3	2	1	5	3
312	2007	19A	MC15B_19A_06	67	1	2	7	4	2	1	5	3
313	2007	19A	not found	2071	5	3	4	4	2	1	2	8
314	2007	19A	not found	2070	5	3	4	4	2	1	2	3
315	2007	19A	not found	2029	2	2	7	4	2	1	2	4
316	2007	19A	not found	2015	1	2	7	3	99	1	10	5
317	2007	19A	not found	2014	1	2	7	3	2	1	10	5
318	2007	19A		678	5	3	4	4	2	1	2	4
319	2007	19A	MC15B_19A_06	67	1	2	7	4	2	1	5	3
320	2007	19A		1190	5	4	8	7	1	1	1	3
321	2007	19A		1103	5	3	4	4	2	1	1	4
322	2007	19A	MC15B_19A_06	67	1	2	7	4	2	1	5	3
323	2007	19A	MC15B_19A_06	67	1	2	7	4	2	1	5	3
324	2007	19A	not found	2092	3	2	5	4	1	1	1	6
325	2007	19A	not found	2110	4	2	4	3	6	2	3	6
326	2007	19A		678	5	3	4	4	2	1	2	4
327	2007	19A		678	5	3	4	4	2	1	2	4
328	2012	1		1210	2	3	2	4	2	1	7	3
329	2012	1	MC01_09	261	2	3	2	4	3	1	7	4
330	2012	1		1210	2	3	2	4	2	1	7	3
331	2012	1		1210	2	3	2	4	2	1	7	3
332	2012	1	MC01_09	261	2	3	2	4	3	1	7	4
333	2012	1	MC01_09	260	2	3	2	4	3	1	7	3
334	2012	1	MC01_09	261	2	3	2	4	3	1	7	4
335	2012	11A	MC09V_08	736	6	3	4	1	2	1	3	2
336	2012	15B		904	2	2	7	3	2	1	1	6
337	2012	19A		678	5	3	4	4	2	1	2	4
338	2012	19A	not found	2093	5	4	4	4	2	1	2	4
339	2012	19A		678	5	3	4	4	2	1	2	4
340	2012	19A	not found	2107	1	2	7	2	2	1	6	5
341	2012	19A		678	5	3	4	4	2	1	2	4
342	2012	19A	not found	2073	5	3	5	4	2	1	2	4
343	2012	19F	not found	2102	5	4	8	8	1	1	1	3
344	2012	23B	not found	2087	7	4	3	2	2	2	5	2
345	2012	33F	not found	2006	1	2	2	1	1	2	1	99
346	2012	6C		1374	5	2	2	2	2	1	2	99
347	2012	6C		1374	5	2	2	2	2	1	2	99
348	2012	7F	MC07F_04	473	3	4	2	1	99	1	1	2
349	2012	7F	MC07F_04	473	3	4	2	1	99	1	1	2
350	2012	7F	MC07F_04	473	3	4	2	1	99	1	1	2
351	2012	7F	MC07F_04	473	3	4	2	1	99	1	1	2
352	2012	35B	not found	2095	6	2	3	3	0	1	1	2.01
353	2012	7F	MC07F_04	473	3	4	2	1	99	1	1	2
354	2012	7F	MC07F_04	473	3	4	2	1	99	1	1	2
355	2012	1	MC01_09	261	2	3	2	4	3	1	7	4
356	2012	1	MC01_09	261	2	3	2	4	3	1	7	4
357	2012	3	MC03_02	251	2	3	2	3	2	1	1	3
358	2012	4	not found	2111	6	5	8	5	3	1	5	5
359	2012	15C	MC15B_19A_06	58	1	2	7	2	2	2	5	3
360	2012	15C		1427	3	3	3	2	2	99	1	1
361	2012	19A	MC15B_19A_06	67	1	2	7	4	2	1	5	3
362	2012	19A		450	3	3	8	6	3	2	3	3
363	2012	23B		1618	7	4	5	2	2	2	4	2
364	2012	23B	not found	2103	1	2	2	3	3	2	1	3
365	2012	33F	not found	2114	1	2	2	1	1	2	1	23
366	2012	33F		36	1	2	2	5	1	2	2	1
367	2012	33F	not found	2114	1	2	2	1	1	2	1	23
368	2012	35F	MC35F_40	136	1	3	15	5	2	1	2	2
369	2012	7F	MC07F_04	473	3	4	2	1	99	1	1	2
370	2012	1	MC01_09	261	2	3	2	4	3	1	7	4
371	2012	7F	MC07F_04	468	3	4	2	1	0	1	1	2
372	2012	7F	MC07F_04	473	3	4	2	1	99	1	1	2
373	2012	9N	not found	2113	3	3	6	2	0	2	5	2
374	2012	34	not found	2108	1	2	8.01	11	1	1	1	1
375	2012	16F	not found	2109	3	3	1	3	4	1	6	1
376	2012	22F	not found	2105	1	2	5	2	2	1	8	2
377	2012	19A	MC15B_19A_06	67	1	2	7	4	2	1	5	3
378	2012	4	MC01_09	261	2	3	2	4	3	1	7	4
379	2012	35F	MC35F_40	137	1	3	16	5	2	1	2	2
380	2012	19A	not found	2106	1	2	7	4	2	1	4	3
381	2012	7F	MC07F_04	473	3	4	2	1	99	1	1	2
382	2012	14	not found	2116	2	2.01	2	3	3	1	9	4
383	2012	3	MC03_02	423	3	3	2	3	2	1	1	3
384	2012	35F	MC35F_40	136	1	3	15	5	2	1	2	2
385	2012	33B	not found	2119	99	2	3	3	2	1	5	1
386	2012	6A	not found	2117	3	3	9	4	3	99	1	2
387	2012	19A	not found	2048	3	3	8.01	4	3	2	7	3
388	2012	7F	MC07F_04	470	3	4	2	1	2	1	1	2
389	2012	6C		1388	3	2	7	5	2	2	1	8
390	2012	19A		678	5	3	4	4	2	1	2	4
391	2012	19A		1190	5	4	8	7	1	1	1	3
392	2012	7F	MC07F_04	470	3	4	2	1	2	1	1	2
393	2013	23B	not found	2118	9	3	5	3	2	2	5	2
394	2013	1	MC01_09	264	2	3	2	4	3	1	99	4

## Sheet: Van Cuyck MLVA2
ID	Year isolated	Serotype	MLVA2	Spneu17	Spneu19	Spneu25	Spneu27	Spneu33	Spneu37	Spneu39
1	2011	19F	45	2	8	4	1	2	0	3		Possible capsule switch (Sort by MLVA2)
2	2011	19F	45	2	8	4	1	2	0	3
3	2011	22F	176	6	7	2	1	2	8	1
4	2011	23A	118	4	8	5	3	2	9	3
5	2011	23B	20	1	8	4	1	3	2	2
6	2011	23B	90	4	6	4	2	2	99	1
7	2011	23B	197	7	0	2	99	2	5	5
8	2011	3	192	6	99	3	1	2	1	2
9	2011	3	192	6	99	3	1	2	1	2
10	2011	3	122	5	4	5	1	2	99	2
11	2011	3	178	6	7	2	1	2	99	4
12	2011	3	221	8	99	3	1	2	1	2
13	2011	3	221	8	99	3	1	2	1	2
14	2011	3	192	6	99	3	1	2	1	2
15	2011	33F	80	3	9	1	3	0	2	5
16	2011	35B	99	4	7	2.01	2	0	1	7
17	2011	38	153	5	7	4	2	3	2	2
18	2011	6C	151	5	7	2	2	2	7	2
19	2011	6C	26	1	8	6	2	2	3	3
20	2011	6C	156	5	7	99	1	2	2	2
21	2011	7F	134	5	7	2	1	4	1	1
22	2011	7F	201	7	7	2	1	0	1	1
23	2011	7F	206	7	7	2	1	99	1	1
24	2011	7F	132	5	7	2	1	2	1	1
25	2011	7F	134	5	7	2	1	4	1	1
26	2011	7F	206	7	7	2	1	99	1	1
27	2011	7F	180	6	7	2	1	99	1	1
28	2011	7F	180	6	7	2	1	99	1	1
29	2011	7F	180	6	7	2	1	99	1	1
30	2011	7F	136	5	7	2	1	99	1	1
31	2011	7F	129	5	7	2	1	0	1	3
32	2011	7F	136	5	7	2	1	99	1	1
33	2011	7F	136	5	7	2	1	99	1	1
34	2011	9V	203	7	7	2	1	2	4	8
35	2011	1	44	2	8	3	1	2	7	4
36	2011	1	46	2	8	4	1	3	7	4
37	2011	1	44	2	8	3	1	2	7	4
38	2011	1	44	2	8	3	1	2	7	4
39	2011	1	44	2	8	3	1	2	7	4
40	2011	1	44	2	8	3	1	2	7	4
41	2011	1	46	2	8	4	1	3	7	4
42	2011	1	46	2	8	4	1	3	7	4
43	2011	1	46	2	8	4	1	3	7	4
44	2011	1	46	2	8	4	1	3	7	4
45	2011	1	46	2	8	4	1	3	7	4
46	2011	1	46	2	8	4	1	3	7	4
47	2011	11A	57	3	7	1	2.01	1	2	4
48	2011	12F	94	4	7	1	5	2	1	3
49	2011	12F	94	4	7	1	5	2	1	3
50	2011	15B	18	1	8	3	2	2	5	3
51	2011	15B	17	1	8	3	2	2	4	3
52	2011	15C	198	7	7	1	2	2	1	2
53	2011	15C	10	1	7	6	2	2	1	3
54	2011	15C	10	1	7	6	2	2	1	3
55	2011	18A	56	3	7	1	2	2	1	1
56	2011	18A	56	3	7	1	2	2	1	1
57	2011	19A	28	1	9	3	2	2	3	3
58	2011	19A	18	1	8	3	2	2	5	3
59	2011	19A	18	1	8	3	2	2	5	3
60	2011	19A	22	1	8	4	3	2	2	2
61	2011	19A	167	6	1	6	2	1	1	3
62	2011	19A	8	1	7	6	1	5	3	2
63	2011	19A	22	1	8	4	3	2	2	2
64	2011	19A	75	3	8	5	2	2	10	3
65	2011	19A	22	1	8	4	3	2	2	2
66	2011	19A	24	1	8	4	3	99	5	2
67	2011	19A	23	1	8	4	3	99	2	1
68	2011	19A	22	1	8	4	3	2	2	2
69	2011	19A	104	4	7	3	1	99	7	4
70	2011	19A	25	1	8	4	5	2	2	2
71	2011	19A	14	1	8	3	1	2	5	3
72	2011	19A	62	3	7	4	1.01	2	8	3
73	2011	19A	18	1	8	3	2	2	5	3
74	2011	19A	102	4	7	3	1	3	7	4
75	2011	19A	38	2	7	6	2	6	3	3
76	2011	19A	22	1	8	4	3	2	2	2
77	2011	19A	83	4	6	3	2	1	1	2
78	2011	19A	6	1	7	3	2	2	5	4
79	2011	19A	22	1	8	4	3	2	2	2
80	2011	19A	22	1	8	4	3	2	2	2
81	2011	19A	22	1	8	4	3	2	2	2
82	2011	19A	7	1	7	3	3	1	6	5
83	2011	19A	18	1	8	3	2	2	5	3
84	2011	19A	228	13	6	4	2	3	5	4
85	2011	19A	3	1	6	4	3	2	2	2
86	2011	19A	113	4	8	3	1	3	7	4
87	2011	19A	22	1	8	4	3	2	2	2
88	2011	19A	3	1	6	4	3	2	2	2
89	2011	19A	21	1	8	4	3	2	1	2
90	2010	1	233	2	8	5	1	3	7	4
91	2010	1	133	2	8	3	1	3	7	4
92	2010	1	46	2	8	4	1	3	7	4
93	2010	11A	174	6	7	2	1	2	3	9
94	2010	15B	17	1	8	3	2	2	4	3
95	2010	15C	231	1	8	3	2	5	5	3
96	2010	18A	78	3	9	1	1.01	2	1	1
98	2010	18C	49	3	1	1	1	0	5	4
99	2010	19F	47	2	9	4	1	2	5	2
100	2010	19F	63	3	7	4	1.01	2	9	5
101	2010	19F	100	4	7	3	1	1	1	2
102	2010	23A	120	4	8	5	3	2	9	6
103	2010	23A	117	4	8	5	2	2	9	5
104	2010	3	31	1	99	3	1	2	1	2
105	2010	33F	43	2	7	99	9	1	1	1
106	2010	35B	35	2	7	2	1	0	1	7
107	2010	6C	156	5	7	99	1	2	2	2
108	2010	6C	220	8	8	6	1	2	1	2
109	2010	6C	125	5	6	99	1	2	2	2
110	2010	6C	121	4	8	8	2	2	1	2
111	2010	6C	155	5	7	99	1	2	1	2
112	2010	6C	156	5	7	99	1	2	2	2
113	2010	7F	129	5	7	2	1	0	1	3
114	2010	7F	205	7	7	2	1	4	1	1
115	2010	7F	206	7	7	2	1	99	1	1
142	2009	19F	123	5	6	3	1	1	1	2
143	2009	22F	58	3	7	1	3	1	1	3
144	2009	23B	89	4	6	4	2	2	8	1
145	2009	23F	115	4	8	3	2	0	4	5
146	2009	23F	150	5	7	2	2	2	1	3
147	2009	3	215	7	99	3	1	2	1	2
148	2009	3	215	7	99	3	1	2	1	2
149	2009	3	215	7	99	3	1	2	1	2
150	2009	33F	80	3	9	1	3	0	2	5
151	2009	35B	97	4	7	2.01	2	0	1	5
152	2009	35F	60	3	7	2	1	2	2	4
153	2009	38	166	5	99	4	2	3	4	2
154	2009	38	163	5	99	4	2	3	2	2
155	2009	38	163	5	99	4	2	3	2	2
156	2009	38	124	5	6	4	2	3	2	2
157	2009	4	227	11	6	6	2	4	4	4
158	2009	6A	190	6	8	3	1	3	4	3
159	2009	6C	34	2	7	1	1	0	5	3
160	2009	7F	180	6	7	2	1	99	1	1
161	2009	7F	136	5	7	2	1	99	1	1
162	2009	8	67	3	8	1	3	1	2	3
163	2009	8	59	3	7	1	3	1	2	3
164	2009	9N	5	1	7	2	4	0	5	2
165	2009	9V	202	7	7	2	1	2	3	8
166	2009	19F	152	5	7	3	1.01	2	5	2
167	2009	1	106	4	7	5	1	1	4	6
168	2009	1	46	2	8	4	1	3	7	4
169	2009	10F	66	3	7	5	2	2	4	2
170	2009	10F	66	3	7	5	2	2	4	2
171	2009	14	64	3	7	4	1.01	3	9	2
172	2009	15B	131	1	8	3	3	2	5	3
173	2009	18C	54	3	7	1	1	0	5	3
174	2009	18C	54	3	7	1	1	0	5	3
205	2008	19F	200	7	7	1	99	99	8	3
206	2008	19F	170	6	7	1	1	2	8	4
207	2008	19F	91	4	6	5	1	1	1	2
208	2008	22A	12	1	8	1	99	2	5	3
209	2008	22F	58	3	7	1	3	1	1	3
210	2008	23A	119	4	8	5	3	2	9	5
211	2008	23F	115	4	8	3	2	0	4	5
212	2008	23F	70	3	8	3	2	2	5	2
213	2008	23F	148	5	7	2	2	2	1	2
214	2008	24F	2	1	6	3	2	0	5	1
215	2008	3	230	99	99	2	1	2	1	2
216	2008	3	192	6	99	3	1	2	1	2
217	2008	33F	40	2	7	99	1	1	1	1
218	2008	33F	51	3	6	1	2	1	1	5
219	2008	33F	41	2	7	99	5	1	1	1
220	2008	34	188	6	7	2	2	1	5	1
221	2008	35B	33	2	6	2	1	0	1	7
222	2008	38	153	5	7	4	2	3	2	2
223	2008	4	229	13	7	5	2	3	5	6
224	2008	6A	127	5	7	1	1	2	2	2
225	2008	6A	214	7	8	6	1	2	1	4
226	2008	6A	212	7	7	5	2	3	2	9
227	2008	6B	96	4	7	2	2	3	7	4
228	2008	7F	136	5	7	2	1	99	1	1
229	2008	7F	136	5	7	2	1	99	1	1
230	2008	7F	136	5	7	2	1	99	1	1
231	2008	7F	180	6	7	2	1	99	1	1
232	2008	8	67	3	8	1	3	1	2	3
233	2008	8	53	3	6	1	3	1	2	3
234	2008	9N	4	1	7	2	3	0	5	2
255	2008	22F	58	3	7	1	3	1	1	3
256	2008	18C	48	3	1	1	1	0	5	1
257	2008	19A	37	2	7	6	2	2	7	4
258	2008	19A	22	1	8	4	3	2	2	2
259	2008	19A	37	2	7	6	2	2	7	4
260	2008	1	105	4	7	4	1	1	4	6
261	2008	12F	92	4	7	1	4	2	1	3
262	2008	12F	92	4	7	1	4	2	1	3
263	2008	18A	52	3	6	1	2	2	1	1
264	2008	18C	135	3	6	1	1	0	5	3
265	2007	1	106	4	7	5	1	1	4	6
266	2007	1	106	4	7	5	1	1	4	6
267	2007	1	106	4	7	5	1	1	4	6
268	2007	1	106	4	7	5	1	1	4	6
269	2007	1	46	2	8	4	1	3	7	4
270	2007	1	106	4	7	5	1	1	4	6
271	2007	1	106	4	7	5	1	1	4	6
272	2007	3	31	1	99	3	1	2	1	2
273	2007	3	192	6	99	3	1	2	1	2
274	2007	3	169	6	6	4	1	2	1	2
275	2007	3	178	6	7	2	1	2	99	4
276	2007	4	226	11	6	5	2	3	5	4
277	2007	14	65	3	7	4	2	2	2	2
278	2007	14	71	3	8	4	2	3	9	2
279	2007	38	161	5	8	4	2	3	2	2
280	2007	38	163	5	99	4	2	3	2	2
281	2007	10A	68	3	8	2	1	2	11	2
282	2007	10A	69	3	8	2	2	2	11	6
283	2007	10A	126	5	7	1	1	1	1	1
284	2007	15B	18	1	8	3	2	2	5	3
285	2007	15C	131	1	8	3	3	2	5	3
286	2007	15C	18	1	8	3	2	2	5	3
287	2007	15C	219	8	8	1	2	2	1	2
288	2007	15C	131	1	8	3	3	2	5	3
289	2007	15C	19	1	8	3	2	2	5	4
290	2007	18A	79	3	9	1	2	2	1	1
291	2007	18B	50	3	5	1	1	0	5	3
292	2007	18C	77	3	8	9	1	4	1	4
293	2007	19F	83	4	6	3	2	1	1	2
294	2007	19F	87	4	6	4	1	1	1	2
295	2007	19F	100	4	7	3	1	1	1	2
296	2007	19F	218	8	7	99	1	2	3	10
297	2007	22F	58	3	7	1	3	1	1	3
298	2007	22F	58	3	7	1	3	1	1	3
299	2007	23A	76	3	8	5	3	2	9	5
300	2007	23F	114	4	8	3	2	0	3	4
301	2007	23F	148	5	7	2	2	2	1	2
302	2007	33F	36	2	7	3	7	1	1	1
303	2007	33F	40	2	7	99	1	1	1	1
304	2007	6B	88	4	6	4	1	1	6	2
305	2007	7F	136	5	7	2	1	99	1	1
306	2007	7F	136	5	7	2	1	99	1	1
307	2007	9V	225	9	7	2	1	4	5	5
308	2007	19A	11	1	7	6	2	6	3	3
309	2007	19A	29	1	9	3	2	2	5	3
310	2007	19A	22	1	8	4	3	2	2	2
311	2007	19A	19	1	8	3	2	2	5	4
312	2007	19A	18	1	8	3	2	2	5	3
313	2007	19A	27	1	8	8	3	2	2	2
314	2007	19A	232	1	8	3	4	2	2	2
315	2007	19A	30	1	9	4	2	2	2	3
316	2007	19A	74	3	8	5	1.01	99	10	3
317	2007	19A	73	3	8	5	1.01	2	10	3
318	2007	19A	22	1	8	4	3	2	2	2
319	2007	19A	14	1	8	3	1	2	5	3
320	2007	19A	83	4	6	3	2	1	1	2
321	2007	19A	21	1	8	4	3	2	1	2
322	2007	19A	14	1	8	3	1	2	5	3
323	2007	19A	18	1	8	3	2	2	5	3
324	2007	19A	9	1	7	6	2	1	1	2
325	2007	19A	11	1	7	6	2	6	3	3
326	2007	19A	22	1	8	4	3	2	2	2
327	2007	19A	22	1	8	4	3	2	2	2
328	2012	1	44	2	8	3	1	2	7	4
329	2012	1	46	2	8	4	1	3	7	4
330	2012	1	44	2	8	3	1	2	7	4
331	2012	1	44	2	8	3	1	2	7	4
332	2012	1	46	2	8	4	1	3	7	4
333	2012	1	133	2	8	3	1	3	7	4
334	2012	1	46	2	8	4	1	3	7	4
335	2012	11A	174	6	7	2	1	2	3	9
336	2012	15B	10	1	7	6	2	2	1	3
337	2012	19A	22	1	8	4	3	2	2	2
338	2012	19A	22	1	8	4	3	2	2	2
339	2012	19A	22	1	8	4	3	2	2	2
340	2012	19A	72	3	8	5	1.01	2	6	3
341	2012	19A	22	1	8	4	3	2	2	2
342	2012	19A	22	1	8	4	3	2	2	2
343	2012	19F	82	4	6	3	1	1	1	2
344	2012	23B	213	7	8	2	1	2	5	5
345	2012	33F	42	2	7	99	7	1	1	1
346	2012	6C	156	5	7	99	1	2	2	2
347	2012	6C	156	5	7	99	1	2	2	2
348	2012	7F	206	7	7	2	1	99	1	1
349	2012	7F	136	5	7	2	1	99	1	1
350	2012	7F	180	6	7	2	1	99	1	1
351	2012	7F	136	5	7	2	1	99	1	1
352	2012	35B	97	4	7	2.01	2	0	1	5
353	2012	7F	180	6	7	2	1	99	1	1
354	2012	7F	136	5	7	2	1	99	1	1
355	2012	1	46	2	8	4	1	3	7	4
356	2012	1	46	2	8	4	1	3	7	4
357	2012	3	168	6	6	3	1	2	1	4
358	2012	4	224	9	6	5	2	3	5	4
359	2012	15C	18	1	8	3	2	2	5	3
360	2012	15C	198	7	7	1	2	2	1	2
361	2012	19A	18	1	8	3	2	2	5	3
362	2012	19A	16	1	8	3	1	3	3	2
363	2012	23B	223	9	6	2	2	2	4	5
364	2012	23B	15	1	8	3	1	3	1	2
365	2012	33F	39	2	7	23	7	1	1	1
366	2012	33F	55	3	7	1	2	1	2	1
367	2012	33F	39	2	7	23	7	1	1	1
368	2012	35F	61	3	7	2	3	2	2	3
369	2012	7F	206	7	7	2	1	99	1	1
370	2012	1	46	2	8	4	1	3	7	4
371	2012	7F	129	5	7	2	1	0	1	3
372	2012	7F	206	7	7	2	1	99	1	1
373	2012	9N	1	1	6	2	4	0	5	2
374	2012	34	172	6	7	1	3.01	1	1	1
375	2012	16F	171	6	7	1	1	4	6	9
376	2012	22F	176	6	7	2	1	2	8	1
377	2012	19A	14	1	8	3	1	2	5	3
378	2012	4	46	2	8	4	1	3	7	4
379	2012	35F	32	2	1	2	3	2	2	3
380	2012	19A	13	1	8	3	1	2	4	3
381	2012	7F	180	6	7	2	1	99	1	1
382	2012	14	64	3	7	4	1.01	3	9	2
383	2012	3	162	5	99	3	1	2	1	2
384	2012	35F	61	3	7	2	3	2	2	3
385	2012	33B	128	5	7	1	1	2	5	4
386	2012	6A	189	6	7	2	2	3	1	1
387	2012	19A	102	4	7	3	1	3	7	4
388	2012	7F	132	5	7	2	1	2	1	1
389	2012	6C	191	6	8	8	2	2	1	2
390	2012	19A	22	1	8	4	3	2	2	2
391	2012	19A	86	4	6	3	2	1	1	4
392	2012	7F	173	6	7	2	1	2	1	1
393	2013	23B	204	7	7	2	1	2	5	5
394	2013	1	46	2	8	4	1	3	7	4

## Sheet: Rayner MLVA4
ID	Year isolated	Serotype	MLVA4	BOX_01	BOX_02	BOX_03	BOX_04	BOX_10	BOX_12	BOX_13	Spneu17	Spneu19	Spneu39
1	2011	19F	1	99	2	6	12	5	0	4	2	8	3		Possible capsule switch (Sort by MLVA4)
2	2011	19F	2	99	2	6	12	4	0	4	2	8	3
3	2011	22F	3	1	2	7	4	2	8	2	6	7	1
4	2011	23A	4	3	2	5	5	2	9	5	4	8	3
5	2011	23B	5	4	2	2	3	2	2	4	1	8	2
6	2011	23B	6	3	3	6	2	6	99	4	4	6	1
7	2011	23B	7	7	4	3	2	2	5	2	7	0	5
8	2011	3	8	3	3	2	3	2	1	3	6	99	2
14	2011	3	8	3	3	2	3	2	1	3	6	99	2
273	2007	3	8	3	3	2	3	2	1	3	6	99	2
9	2011	3	9	2	2	2	3	2	1	3	6	99	2
10	2011	3	10	3	1	2	3	7	99	5	5	4	2
11	2011	3	11	4	1	2	2	3	99	2	6	7	4
275	2007	3	11	4	1	2	2	3	99	2	6	7	4
12	2011	3	12	3	3	2	3	2	1	3	8	4	2
13	2011	3	13	3	2	2	3	2	1	3	8	99	2
15	2011	33F	15	2	3	2	7	1	2	1	3	9	5
150	2009	33F	15	2	3	2	7	1	2	1	3	9	5
16	2011	35B	16	11	2	2	2	2	1	2.01	4	7	7
17	2011	38	17	1	3	8	6	2	2	4	5	7	2
18	2011	6C	18	3	2	7	2	4	7	2	5	7	2
19	2011	6C	19	3	2	6	1	4	3	6	1	8	3
20	2011	6C	20	5	2	2	2	3	2	99	5	7	2
21	2011	7F	21	3	4	2	1	9	1	2	5	7	1
25	2011	7F	21	3	4	2	1	9	1	2	5	7	1
33	2011	7F	21	3	4	2	1	9	1	2	5	7	1
388	2012	7F	21	3	4	2	1	9	1	2	5	7	1
22	2011	7F	22	3	4	2	1	8	1	2	7	7	1
26	2011	7F	22	3	4	2	1	8	1	2	7	7	1
114	2010	7F	22	3	4	2	1	8	1	2	7	7	1
115	2010	7F	22	3	4	2	1	8	1	2	7	7	1
348	2012	7F	22	3	4	2	1	8	1	2	7	7	1
372	2012	7F	22	3	4	2	1	8	1	2	7	7	1
23	2011	7F	23	3	4	2	1	6	1	2	7	7	1
369	2012	7F	23	3	4	2	1	6	1	2	7	7	1
24	2011	7F	24	3	4	2	1	7	1	2	5	7	1
230	2008	7F	24	3	4	2	1	7	1	2	5	7	1
349	2012	7F	24	3	4	2	1	7	1	2	5	7	1
27	2011	7F	27	3	4	2	1	8	1	2	6	7	1
28	2011	7F	27	3	4	2	1	8	1	2	6	7	1
29	2011	7F	27	3	4	2	1	8	1	2	6	7	1
160	2009	7F	27	3	4	2	1	8	1	2	6	7	1
231	2008	7F	27	3	4	2	1	8	1	2	6	7	1
350	2012	7F	27	3	4	2	1	8	1	2	6	7	1
353	2012	7F	27	3	4	2	1	8	1	2	6	7	1
381	2012	7F	27	3	4	2	1	8	1	2	6	7	1
392	2012	7F	27	3	4	2	1	8	1	2	6	7	1
30	2011	7F	30	3	4	2	1	5	1	2	5	7	1
228	2008	7F	30	3	4	2	1	5	1	2	5	7	1
31	2011	7F	31	3	4	2	1	9	1	2	5	7	3
32	2011	7F	32	3	4	2	1	6	1	2	5	7	1
351	2012	7F	32	3	4	2	1	6	1	2	5	7	1
354	2012	7F	32	3	4	2	1	6	1	2	5	7	1
34	2011	9V	34	7	3	4	1	6	4	2	7	7	8
35	2011	1	35	2	3	2	4	6	7	3	2	8	4
37	2011	1	35	2	3	2	4	6	7	3	2	8	4
38	2011	1	35	2	3	2	4	6	7	3	2	8	4
39	2011	1	35	2	3	2	4	6	7	3	2	8	4
40	2011	1	35	2	3	2	4	6	7	3	2	8	4
91	2010	1	35	2	3	2	4	6	7	3	2	8	4
328	2012	1	35	2	3	2	4	6	7	3	2	8	4
330	2012	1	35	2	3	2	4	6	7	3	2	8	4
331	2012	1	35	2	3	2	4	6	7	3	2	8	4
333	2012	1	35	2	3	2	4	6	7	3	2	8	4
36	2011	1	36	2	3	2	4	6	7	4	2	8	4
41	2011	1	36	2	3	2	4	6	7	4	2	8	4
42	2011	1	36	2	3	2	4	6	7	4	2	8	4
43	2011	1	36	2	3	2	4	6	7	4	2	8	4
44	2011	1	36	2	3	2	4	6	7	4	2	8	4
46	2011	1	36	2	3	2	4	6	7	4	2	8	4
92	2010	1	36	2	3	2	4	6	7	4	2	8	4
168	2009	1	36	2	3	2	4	6	7	4	2	8	4
269	2007	1	36	2	3	2	4	6	7	4	2	8	4
329	2012	1	36	2	3	2	4	6	7	4	2	8	4
332	2012	1	36	2	3	2	4	6	7	4	2	8	4
334	2012	1	36	2	3	2	4	6	7	4	2	8	4
355	2012	1	36	2	3	2	4	6	7	4	2	8	4
356	2012	1	36	2	3	2	4	6	7	4	2	8	4
370	2012	1	36	2	3	2	4	6	7	4	2	8	4
378	2012	4	36	2	3	2	4	6	7	4	2	8	4
394	2013	1	36	2	3	2	4	6	7	4	2	8	4
45	2011	1	45	2	2	2	4	6	7	4	2	8	4
47	2011	11A	47	1	2	1	4	2	2	1	3	7	4
48	2011	12F	48	7	3	1	2	2	1	1	4	7	3
49	2011	12F	48	7	3	1	2	2	1	1	4	7	3
261	2008	12F	48	7	3	1	2	2	1	1	4	7	3
262	2008	12F	48	7	3	1	2	2	1	1	4	7	3
50	2011	15B	50	1	2	7	2	2	5	3	1	8	3
51	2011	15B	51	1	2	8	2	2	4	3	1	8	3
52	2011	15C	52	3	3	7	5	1	1	1	7	7	2
53	2011	15C	53	2	2	7	3	7	1	6	1	7	3
54	2011	15C	53	2	2	7	3	7	1	6	1	7	3
55	2011	18A	55	5	3	4	4	3	1	1	3	7	1
56	2011	18A	55	5	3	4	4	3	1	1	3	7	1
57	2011	19A	57	1	2	7	4	2	3	3	1	9	3
58	2011	19A	59	1	2	7	4	2	5	3	1	8	3
59	2011	19A	59	1	2	7	4	2	5	3	1	8	3
71	2011	19A	59	1	2	7	4	2	5	3	1	8	3
73	2011	19A	59	1	2	7	4	2	5	3	1	8	3
83	2011	19A	59	1	2	7	4	2	5	3	1	8	3
95	2010	15C	59	1	2	7	4	2	5	3	1	8	3
285	2007	15C	59	1	2	7	4	2	5	3	1	8	3
319	2007	19A	59	1	2	7	4	2	5	3	1	8	3
322	2007	19A	59	1	2	7	4	2	5	3	1	8	3
361	2012	19A	59	1	2	7	4	2	5	3	1	8	3
377	2012	19A	59	1	2	7	4	2	5	3	1	8	3
60	2011	19A	60	5	3	4	4	2	2	4	1	8	2
63	2011	19A	60	5	3	4	4	2	2	4	1	8	2
70	2011	19A	60	5	3	4	4	2	2	4	1	8	2
79	2011	19A	60	5	3	4	4	2	2	4	1	8	2
80	2011	19A	60	5	3	4	4	2	2	4	1	8	2
87	2011	19A	60	5	3	4	4	2	2	4	1	8	2
258	2008	19A	60	5	3	4	4	2	2	4	1	8	2
310	2007	19A	60	5	3	4	4	2	2	4	1	8	2
318	2007	19A	60	5	3	4	4	2	2	4	1	8	2
326	2007	19A	60	5	3	4	4	2	2	4	1	8	2
327	2007	19A	60	5	3	4	4	2	2	4	1	8	2
337	2012	19A	60	5	3	4	4	2	2	4	1	8	2
339	2012	19A	60	5	3	4	4	2	2	4	1	8	2
341	2012	19A	60	5	3	4	4	2	2	4	1	8	2
390	2012	19A	60	5	3	4	4	2	2	4	1	8	2
61	2011	19A	61	1	2	5	7	3	1	6	6	1	3
62	2011	19A	62	3	4	2	3	4	3	6	1	7	2
64	2011	19A	64	1	2	7	3	2	10	5	3	8	3
316	2007	19A	64	1	2	7	3	2	10	5	3	8	3
317	2007	19A	64	1	2	7	3	2	10	5	3	8	3
65	2011	19A	65	5	3	2	4	2	2	4	1	8	2
66	2011	19A	66	5	3	4	4	2	5	4	1	8	2
67	2011	19A	67	5	3	4	4	2	2	4	1	8	1
68	2011	19A	68	5	3	5	4	2	2	4	1	8	2
342	2012	19A	68	5	3	5	4	2	2	4	1	8	2
69	2011	19A	69	3	3	8	4	2	7	3	4	7	4
387	2012	19A	69	3	3	8.01	4	2	7	3	4	7	4
72	2011	19A	72	1	2	6	2	2	8	4	3	7	3
74	2011	19A	74	3	3	3	4	2	7	3	4	7	4
75	2011	19A	75	5	2.01	4	3	1	3	6	2	7	3
76	2011	19A	76	5	3	7	4	2	2	4	1	8	2
77	2011	19A	77	5	4	8	7	7	1	3	4	6	2
320	2007	19A	77	5	4	8	7	7	1	3	4	6	2
78	2011	19A	78	1	2	8	4	2	5	3	1	7	4
81	2011	19A	81	5	3	1	4	2	2	4	1	8	2
82	2011	19A	82	7	3	2	6	4	6	3	1	7	5
84	2011	19A	84	5	2	7	5	4	5	4	13	6	4
85	2011	19A	85	5	3	4	4	2	2	4	1	6	2
88	2011	19A	85	5	3	4	4	2	2	4	1	6	2
86	2011	19A	86	3	3	8	4	2	7	3	4	8	4
89	2011	19A	89	5	3	4	4	2	1	4	1	8	2
321	2007	19A	89	5	3	4	4	2	1	4	1	8	2
90	2010	1	90	2	3	2	4	6	7	5	2	8	4
93	2010	11A	93	6	3	4	1	6	3	2	6	7	9
335	2012	11A	93	6	3	4	1	6	3	2	6	7	9
94	2010	15B	94	1	2	8	5	2	4	3	1	8	3
96	2010	18A	96	3	2	4	4	2	1	1	3	9	1
290	2007	18A	96	3	2	4	4	2	1	1	3	9	1
98	2010	18C	98	1	2	2	2	1	5	1	3	1	4
99	2010	19F	99	4	2	7	12	2	5	4	2	9	2
100	2010	19F	100	3	2.01	2	3	5	9	4	3	7	5
101	2010	19F	101	5	4	8	7	7	1	3	4	7	2
295	2007	19F	101	5	4	8	7	7	1	3	4	7	2
102	2010	23A	102	3	2	5	4	2	9	5	4	8	6
103	2010	23A	103	3	2	5	4	2	9	5	4	8	5
272	2007	3	104	3	3	2	3	2	1	3	1	99	2
105	2010	33F	105	1	2	2	1	4	1	99	2	7	1
345	2012	33F	105	1	2	2	1	4	1	99	2	7	1
106	2010	35B	106	3	4	10	2	2	1	2	2	7	7
107	2010	6C	107	5	2	2	2	1	2	99	5	7	2
112	2010	6C	107	5	2	2	2	1	2	99	5	7	2
346	2012	6C	107	5	2	2	2	1	2	99	5	7	2
347	2012	6C	107	5	2	2	2	1	2	99	5	7	2
108	2010	6C	108	5	3	12	2	2	1	6	8	8	2
109	2010	6C	109	5	2	2	2	1	2	99	5	6	2
110	2010	6C	110	3	2	7	5	2	1	8	4	8	2
111	2010	6C	111	5	2	2	2	1	1	99	5	7	2
113	2010	7F	113	2	4	2	1	6	1	2	5	7	3
142	2009	19F	142	5	1	8	3	7	1	3	5	6	2
143	2009	22F	143	1	2	2	5	2	1	1	3	7	3
144	2009	23B	144	4	3	6	10	6	8	4	4	6	1
145	2009	23F	145	4	4	5	2	2	4	3	4	8	5
211	2008	23F	145	4	4	5	2	2	4	3	4	8	5
146	2009	23F	146	2	2	3	3	2	1	2	5	7	3
147	2009	3	147	2	3	2	3	2	1	3	7	99	2
149	2009	3	147	2	3	2	3	2	1	3	7	99	2
151	2009	35B	151	7	2	3	3	2	1	2.01	4	7	5
152	2009	35F	152	1	3	15	5	2	2	2	3	7	4
153	2009	38	153	4	3	9	6	2	4	4	5	99	2
154	2009	38	154	1	3	9	7	2	2	4	5	99	2
155	2009	38	155	1	3	8	6	2	2	4	5	99	2
156	2009	38	156	1	3	8	6	2	2	4	5	6	2
157	2009	4	157	5	4	8	5	2	4	6	11	6	4
158	2009	6A	158	1	2	7	3	2	4	3	6	8	3
159	2009	6C	159	3	2	5	7	3	5	1	2	7	3
161	2009	7F	161	3	2	2	1	4	1	2	5	7	1
162	2009	8	162	1	2	1	4	2	2	1	3	8	3
232	2008	8	162	1	2	1	4	2	2	1	3	8	3
163	2009	8	163	1	2	1	1	2	2	1	3	7	3
164	2009	9N	164	3	3	12	2	4	5	2	1	7	2
165	2009	9V	165	7	3	4	1	7	3	2	7	7	8
166	2009	19F	166	4	2	7	5	2	5	3	5	7	2
167	2009	1	167	2	3	9	4	7	4	5	4	7	6
265	2007	1	167	2	3	9	4	7	4	5	4	7	6
266	2007	1	167	2	3	9	4	7	4	5	4	7	6
267	2007	1	167	2	3	9	4	7	4	5	4	7	6
268	2007	1	167	2	3	9	4	7	4	5	4	7	6
270	2007	1	167	2	3	9	4	7	4	5	4	7	6
271	2007	1	167	2	3	9	4	7	4	5	4	7	6
169	2009	10F	169	3	2	9	4	2	4	5	3	7	2
170	2009	10F	170	3	2	9	4	3	4	5	3	7	2
171	2009	14	171	2	2.01	2	3	4	9	4	3	7	2
382	2012	14	171	2	2.01	2	3	4	9	4	3	7	2
172	2009	15B	172	1	1	7	4	2	5	3	1	8	3
173	2009	18C	173	1	2	6	2	1	5	1	3	7	3
174	2009	18C	173	1	2	6	2	1	5	1	3	7	3
205	2008	19F	205	2	3	10	1	3	8	1	7	7	3
206	2008	19F	206	2	3	8	3	2	8	1	6	7	4
207	2008	19F	207	5	2	14	5	1	1	5	4	6	2
208	2008	22A	208	1	2	9	3	2	5	1	1	8	3
209	2008	22F	209	1	2	2	4	2	1	1	3	7	3
255	2008	22F	209	1	2	2	4	2	1	1	3	7	3
297	2007	22F	209	1	2	2	4	2	1	1	3	7	3
298	2007	22F	209	1	2	2	4	2	1	1	3	7	3
210	2008	23A	210	3	2	5	7	2	9	5	4	8	5
212	2008	23F	212	2	3	2	2	4	5	3	3	8	2
213	2008	23F	213	3	2	2	3	3	1	2	5	7	2
214	2008	24F	214	3	3	8	1	3	5	3	1	6	1
215	2008	3	215	6	3	2	3	2	1	2	8	99	2
216	2008	3	216	4	3	2	3	2	1	3	6	99	2
217	2008	33F	217	1	2	2	1	3	1	99	2	7	1
219	2008	33F	217	1	2	2	1	3	1	99	2	7	1
303	2007	33F	217	1	2	2	1	3	1	99	2	7	1
218	2008	33F	218	2	2	2	1	2	1	1	3	6	5
220	2008	34	220	1	2	6	1	1	5	2	6	7	1
221	2008	35B	221	3	4	10	2	2	1	2	2	6	7
222	2008	38	222	1	3	8	8	2	2	4	5	7	2
223	2008	4	223	4	4	8	5	2	5	5	13	7	6
225	2008	6A	225	6	3	12	4	2	1	6	7	8	4
226	2008	6A	226	3	2	6	2	3	2	5	7	7	9
227	2008	6B	227	2	3	1	2	1	7	2	4	7	4
229	2008	7F	229	3	4	2	1	4	1	2	5	7	1
233	2008	8	233	1	2	1	4	2	2	1	3	6	3
234	2008	9N	234	1	3	6	2	3	5	2	1	7	2
256	2008	18C	256	1	2	2	2	1	5	1	3	1	1
257	2008	19A	257	2	2	6	6	2	7	6	2	7	4
259	2008	19A	257	2	2	6	6	2	7	6	2	7	4
260	2008	1	260	2	3	9	4	7	4	4	4	7	6
263	2008	18A	263	6	3	4	4	3	1	1	3	6	1
264	2008	18C	264	1	2	2	2	1	5	1	3	6	3
274	2007	3	274	4	2	2	2	2	1	4	6	6	2
276	2007	4	276	5	4	8	6	2	5	5	11	6	4
277	2007	14	277	5	3	2	6	4	2	4	3	7	2
278	2007	14	278	3	3	2	3	4	9	4	3	8	2
279	2007	38	279	1	3	8	8	1	2	4	5	8	2
280	2007	38	280	1	3	8	8	1	2	4	5	99	2
281	2007	10A	281	1	4	5	8	2	11	2	3	8	2
282	2007	10A	282	1	4	5	7	2	11	2	3	8	6
283	2007	10A	283	2	3	2	2	2	1	1	5	7	1
284	2007	15B	284	1	2	7	1	2	5	3	1	8	3
286	2007	15C	286	1	2	7	2	99	5	3	1	8	3
287	2007	15C	287	3	3	3	2	1	1	1	8	8	2
288	2007	15C	288	1	1	7	4	99	5	3	1	8	3
289	2007	15C	289	1	2	7	2	2	5	3	1	8	4
291	2007	18B	291	1	2	2	2	2	5	1	3	5	3
292	2007	18C	292	1	2	2	2	7	1	9	3	8	4
293	2007	19F	293	5	5	8	7	7	1	3	4	6	2
294	2007	19F	294	5	5	8	7	7	1	4	4	6	2
296	2007	19F	296	99	3	4	6	4	3	99	8	7	10
299	2007	23A	299	3	2	5	7	1	9	5	3	8	5
300	2007	23F	300	4	4	5	2	2	3	3	4	8	4
301	2007	23F	301	3	2	2	3	2	1	2	5	7	2
304	2007	6B	304	5	3	2	3	3	6	4	4	6	2
305	2007	7F	305	3	2	1	1	4	1	2	5	7	1
306	2007	7F	305	3	2	1	1	4	1	2	5	7	1
307	2007	9V	307	7	2	4	6	2	5	2	9	7	5
308	2007	19A	308	5	2	4	3	1	3	6	1	7	3
309	2007	19A	309	1	2	7	4	2	5	3	1	9	3
311	2007	19A	311	1	2	7	3	2	5	3	1	8	4
313	2007	19A	313	5	3	4	4	2	2	8	1	8	2
314	2007	19A	314	5	3	4	4	2	2	3	1	8	2
315	2007	19A	315	2	2	7	4	99	2	4	1	9	3
323	2007	19A	323	1	2	7	4	5	5	3	1	8	3
324	2007	19A	324	3	2	5	4	5	1	6	1	7	2
325	2007	19A	325	4	2	4	3	2	3	6	1	7	3
336	2012	15B	336	2	2	7	3	5	1	6	1	7	3
338	2012	19A	338	5	4	4	4	2	2	4	1	8	2
340	2012	19A	340	1	2	7	2	2	6	5	3	8	3
343	2012	19F	343	5	4	8	8	4	1	3	4	6	2
344	2012	23B	344	7	4	3	2	4	5	2	7	8	5
357	2012	3	357	2	3	2	3	1	1	3	6	6	4
358	2012	4	358	6	5	8	5	2	5	5	9	6	4
359	2012	15C	359	1	2	7	2	1	5	3	1	8	3
360	2012	15C	360	3	3	3	2	1	1	1	7	7	2
362	2012	19A	362	3	3	8	6	3	3	3	1	8	2
363	2012	23B	363	7	4	5	2	2	4	2	9	6	5
364	2012	23B	364	1	2	2	3	2	1	3	1	8	2
365	2012	33F	365	1	2	2	1	4	1	23	2	7	1
367	2012	33F	365	1	2	2	1	4	1	23	2	7	1
366	2012	33F	366	1	2	2	5	2	2	1	3	7	1
368	2012	35F	368	1	3	15	5	2	2	2	3	7	3
384	2012	35F	368	1	3	15	5	2	2	2	3	7	3
371	2012	7F	371	3	4	2	1	2	1	2	5	7	3
373	2012	9N	373	3	3	6	2	2	5	2	1	6	2
374	2012	34	374	1	2	8.01	11	1	1	1	6	7	1
375	2012	16F	375	3	3	1	3	1	6	1	6	7	9
376	2012	22F	376	1	2	5	2	2	8	2	6	7	1
379	2012	35F	379	1	3	16	5	2	2	2	2	1	3
380	2012	19A	380	1	2	7	4	1	4	3	1	8	3
383	2012	3	383	3	3	2	3	2	1	3	5	99	2
385	2012	33B	385	99	2	3	3	1	5	1	5	7	4
386	2012	6A	386	3	3	9	4	1	1	2	6	7	1
389	2012	6C	389	3	2	7	5	2	1	8	6	8	2
391	2012	19A	391	5	4	8	7	7	1	3	4	6	4
393	2013	23B	393	9	3	5	3	6	5	2	7	7	5
224	2008	6A	395	5	2	2	2	1	2	1	5	7	2
104	2010	3	396	3	3	2	3	2	1	3	1	4	2
302	2007	33F	398	1	2	2	1	3	1	3	2	7	1
312	2007	19A	399	1	2	7	4	99	5	3	1	8	3
148	2009	3	400	3	3	2	3	2	1	3	7	99	2
352	2012	35B	402	6	2	3	3	2	1	2.01	4	7	5

## Sheet: MLST
Isolate (QRRJS)	Year	Serotype	MLST	aroE	gdh	gki	recP	spi	xpt	ddl
278	2007	14	15	1	5	4	5	5	3	8		Possible capsule switch (Sort by MLST)
4	2011	23A	42	1	8	9	9	6	4	6
103	2010	23A	42	1	8	9	9	6	4	6
210	2008	23A	42	1	8	9	9	6	4	6
299	2007	23A	42	1	8	9	9	6	4	6
47	2011	11A	53	2	5	1	11	16	3	14
162	2009	8	53	2	5	1	11	16	3	14
232	2008	8	53	2	5	1	11	16	3	14
233	2008	8	53	2	5	1	11	16	3	14
105	2010	33F	60	2	5	23	18	10	3	1
217	2008	33F	60	2	5	23	18	10	3	1
219	2008	33F	60	2	5	23	18	10	3	1
302	2007	33F	60	2	5	23	18	10	3	1
303	2007	33F	60	2	5	23	18	10	3	1
345	2012	33F	60	2	5	23	18	10	3	1
60	2011	19A	63	2	5	36	12	17	21	14
63	2011	19A	63	2	5	36	12	17	21	14
70	2011	19A	63	2	5	36	12	17	21	14
79	2011	19A	63	2	5	36	12	17	21	14
80	2011	19A	63	2	5	36	12	17	21	14
85	2011	19A	63	2	5	36	12	17	21	14
87	2011	19A	63	2	5	36	12	17	21	14
88	2011	19A	63	2	5	36	12	17	21	14
258	2008	19A	63	2	5	36	12	17	21	14
310	2007	19A	63	2	5	36	12	17	21	14
318	2007	19A	63	2	5	36	12	17	21	14
326	2007	19A	63	2	5	36	12	17	21	14
327	2007	19A	63	2	5	36	12	17	21	14
337	2012	19A	63	2	5	36	12	17	21	14
339	2012	19A	63	2	5	36	12	17	21	14
341	2012	19A	63	2	5	36	12	17	21	14
390	2012	19A	63	2	5	36	12	17	21	14
158	2009	6A	65	2	7	4	10	10	1	27
164	2009	9N	66	2	8	2	4	6	1	1
234	2008	9N	66	2	8	2	4	6	1	1
373	2012	9N	66	2	8	2	4	6	1	1
214	2008	24F	72	2	13	2	4	9	4	1
15	2011	33F	100	5	12	29	12	9	39	18
150	2009	33F	100	5	12	29	12	9	39	18
21	2011	7F	191	8	9	2	1	6	1	17
22	2011	7F	191	8	9	2	1	6	1	17
23	2011	7F	191	8	9	2	1	6	1	17
24	2011	7F	191	8	9	2	1	6	1	17
25	2011	7F	191	8	9	2	1	6	1	17
26	2011	7F	191	8	9	2	1	6	1	17
27	2011	7F	191	8	9	2	1	6	1	17
28	2011	7F	191	8	9	2	1	6	1	17
29	2011	7F	191	8	9	2	1	6	1	17
30	2011	7F	191	8	9	2	1	6	1	17
31	2011	7F	191	8	9	2	1	6	1	17
32	2011	7F	191	8	9	2	1	6	1	17
33	2011	7F	191	8	9	2	1	6	1	17
114	2010	7F	191	8	9	2	1	6	1	17
115	2010	7F	191	8	9	2	1	6	1	17
160	2009	7F	191	8	9	2	1	6	1	17
228	2008	7F	191	8	9	2	1	6	1	17
229	2008	7F	191	8	9	2	1	6	1	17
230	2008	7F	191	8	9	2	1	6	1	17
231	2008	7F	191	8	9	2	1	6	1	17
348	2012	7F	191	8	9	2	1	6	1	17
349	2012	7F	191	8	9	2	1	6	1	17
350	2012	7F	191	8	9	2	1	6	1	17
351	2012	7F	191	8	9	2	1	6	1	17
353	2012	7F	191	8	9	2	1	6	1	17
354	2012	7F	191	8	9	2	1	6	1	17
369	2012	7F	191	8	9	2	1	6	1	17
371	2012	7F	191	8	9	2	1	6	1	17
372	2012	7F	191	8	9	2	1	6	1	17
381	2012	7F	191	8	9	2	1	6	1	17
388	2012	7F	191	8	9	2	1	6	1	17
392	2012	7F	191	8	9	2	1	6	1	17
16	2011	35B	198	8	13	4	8	6	22	34
151	2009	35B	198	8	13	4	8	6	22	34
352	2012	35B	198	8	13	4	8	6	22	34
50	2011	15B	199	8	13	14	4	17	4	14
51	2011	15B	199	8	13	14	4	17	4	14
94	2010	15B	199	8	13	14	4	17	4	14
95	2010	15C	199	8	13	14	4	17	4	14
284	2007	15B	199	8	13	14	4	17	4	14
286	2007	15C	199	8	13	14	4	17	4	14
289	2007	15C	199	8	13	14	4	17	4	14
359	2012	15C	199	8	13	14	4	17	4	14
55	2011	18A	241	25	31	4	16	32	28	44
56	2011	18A	241	25	31	4	16	32	28	44
167	2009	1	304	13	8	13	5	17	4	8
260	2008	1	304	13	8	13	5	17	4	8
265	2007	1	304	13	8	13	5	17	4	8
266	2007	1	304	13	8	13	5	17	4	8
267	2007	1	304	13	8	13	5	17	4	8
268	2007	1	304	13	8	13	5	17	4	8
270	2007	1	304	13	8	13	5	17	4	8
271	2007	1	304	13	8	13	5	17	4	8
35	2011	1	306	12	8	13	5	16	4	20
36	2011	1	306	12	8	13	5	16	4	20
37	2011	1	306	12	8	13	5	16	4	20
38	2011	1	306	12	8	13	5	16	4	20
39	2011	1	306	12	8	13	5	16	4	20
40	2011	1	306	12	8	13	5	16	4	20
41	2011	1	306	12	8	13	5	16	4	20
42	2011	1	306	12	8	13	5	16	4	20
43	2011	1	306	12	8	13	5	16	4	20
44	2011	1	306	12	8	13	5	16	4	20
45	2011	1	306	12	8	13	5	16	4	20
46	2011	1	306	12	8	13	5	16	4	20
90	2010	1	306	12	8	13	5	16	4	20
91	2010	1	306	12	8	13	5	16	4	20
92	2010	1	306	12	8	13	5	16	4	20
168	2009	1	306	12	8	13	5	16	4	20
269	2007	1	306	12	8	13	5	16	4	20
328	2012	1	306	12	8	13	5	16	4	20
329	2012	1	306	12	8	13	5	16	4	20
330	2012	1	306	12	8	13	5	16	4	20
331	2012	1	306	12	8	13	5	16	4	20
332	2012	1	306	12	8	13	5	16	4	20
333	2012	1	306	12	8	13	5	16	4	20
334	2012	1	306	12	8	13	5	16	4	20
355	2012	1	306	12	8	13	5	16	4	20
356	2012	1	306	12	8	13	5	16	4	20
370	2012	1	306	12	8	13	5	16	4	20
378	2012	4	306	12	8	13	5	16	4	20
153	2009	38	310	1	43	41	18	13	49	6
225	2008	6A	327	1	5	7	12	10	1	14
287	2007	15C	346	10	41	47	16	6	14	2
360	2012	15C	346	10	41	47	16	6	14	2
17	2011	38	393	10	43	41	18	13	49	6
154	2009	38	393	10	43	41	18	13	49	6
155	2009	38	393	10	43	41	18	13	49	6
156	2009	38	393	10	43	41	18	13	49	6
222	2008	38	393	10	43	41	18	13	49	6
279	2007	38	393	10	43	41	18	13	49	6
280	2007	38	393	10	43	41	18	13	49	6
108	2010	6C	395	1	5	7	12	17	1	14
163	2009	8	408	2	5	6	12	16	3	14
58	2011	19A	411	2	13	14	4	17	4	14
59	2011	19A	411	2	13	14	4	17	4	14
71	2011	19A	411	2	13	14	4	17	4	14
73	2011	19A	411	2	13	14	4	17	4	14
83	2011	19A	411	2	13	14	4	17	4	14
172	2009	15B	411	2	13	14	4	17	4	14
285	2007	15C	411	2	13	14	4	17	4	14
288	2007	15C	411	2	13	14	4	17	4	14
309	2007	19A	411	2	13	14	4	17	4	14
312	2007	19A	411	2	13	14	4	17	4	14
319	2007	19A	411	2	13	14	4	17	4	14
322	2007	19A	411	2	13	14	4	17	4	14
323	2007	19A	411	2	13	14	4	17	4	14
361	2012	19A	411	2	13	14	4	17	4	14
377	2012	19A	411	2	13	14	4	17	4	14
102	2010	23A	438	1	5	9	9	6	4	6
7	2011	23B	439	1	8	9	2	6	4	6
344	2012	23B	439	1	8	9	2	6	4	6
152	2009	35F	446	5	7	4	19	10	40	27
379	2012	35F	446	5	7	4	19	10	40	27
93	2010	11A	557	7	11	10	1	6	58	1
106	2010	35B	558	18	12	4	44	14	77	97
218	2008	33F	673	2	5	29	16	42	3	18
3	2011	22F	698	10	16	71	1	6	17	6
376	2012	22F	698	10	16	71	1	6	17	6
255	2008	22F	1012	2	5	29	18	42	3	18
297	2007	22F	1012	2	5	29	18	42	3	18
298	2007	22F	1012	2	5	29	18	42	3	18
366	2012	33F	1012	2	5	29	18	42	3	18
8	2011	3	1230	7	15	2	10	6	1	144
12	2011	3	1230	7	15	2	10	6	1	144
14	2011	3	1230	7	15	2	10	6	1	144
104	2010	3	1230	7	15	2	10	6	1	144
148	2009	3	1230	7	15	2	10	6	1	144
272	2007	3	1230	7	15	2	10	6	1	144
273	2007	3	1230	7	15	2	10	6	1	144
383	2012	3	1230	7	15	2	10	6	1	144
98	2010	18C	1255	10	2	1	1	10	1	21
256	2008	18C	1255	10	2	1	1	10	1	21
264	2008	18C	1255	10	2	1	1	10	1	21
291	2007	18B	1255	10	2	1	1	10	1	21
53	2011	15C	1262	7	41	2	6	10	26	1
5	2011	23B	1373	7	43	8	6	25	6	8
19	2011	6C	1390	10	13	1	43	98	1	20
374	2012	34	1439	5	5	6	1	9	14	14
368	2012	35F	1635	10	7	4	19	10	40	27
159	2009	6C	1715	13	1	1	5	6	1	18
282	2007	10A	2068	2	40	4	19	10	1	27
48	2011	12F	3523	10	20	14	1	6	1	296
49	2011	12F	3523	10	20	14	1	6	1	296
261	2008	12F	3523	10	20	14	1	6	1	296
262	2008	12F	3523	10	20	14	1	6	1	296
208	2008	22A	3705	2	194	53	18	10	1	1
169	2009	10F	4084	2	8	62	16	6	112	309
107	2010	6C	4237	2	13	2	1	9	19	14
109	2010	6C	4237	2	13	2	1	9	19	14
111	2010	6C	4237	2	13	2	1	9	19	14
112	2010	6C	4237	2	13	2	1	9	19	14
224	2008	6A	4237	2	13	2	1	9	19	14
346	2012	6C	4237	2	13	2	1	9	19	14
347	2012	6C	4237	2	13	2	1	9	19	14
110	2010	6C	4240	93	25	4	15	17	20	8
389	2012	6C	4240	93	25	4	15	17	20	8
18	2011	6C	4270	8	25	4	4	15	20	28
54	2011	15C	5216	7	41	2	6	10	1	1
209	2008	22F	5599	2	264	29	18	42	3	18
20	2011	6C	8969	2	13	4	1	9	19	14
96	2010	18A	9082	25	31	4	16	32	1	44
290	2007	18A	9082	25	31	4	16	32	1	44
275	2007	3	6973 NEW	26	1	2	14	9	16	19
363	2012	23B	9660 NEW	1	8	9	2	6	20	6
170	2009	10F	9661 NEW	2	8	62	16	6	19	309
281	2007	10A	9662 NEW	2	40	17	19	10	1	27
143	2009	22F	9663 NEW	2	264	29	18	42	395	18
6	2011	23B	9664 NEW	5	5	9	9	6	1	19
144	2009	23B	9664 NEW	5	5	9	9	6	1	19
220	2008	34	9665 NEW	5	43	6	1	9	127	18
52	2011	15C	9666 NEW	7	41	47	16	6	1	44
375	2012	16F	9667 NEW	8	5	27	5	1	1	1
335	2012	11A	9668 NEW	10	11	10	1	6	8	1
336	2012	15B	9669 NEW	10	41	2	6	10	3	1
221	2008	35B	9670 NEW	18	12	4	44	9	77	97
283	2007	10A	9671 NEW	25	13	4	16	6	1	17
263	2008	18A	9672 NEW	25	31	17	16	32	1	44
11	2011	3	9673 NEW	26	1	2	14	9	16	19
1	2011	19F
2	2011	19F
9	2011	3
10	2011	3
13	2011	3
34	2011	9V
57	2011	19A
61	2011	19A
62	2011	19A
64	2011	19A
65	2011	19A
66	2011	19A
67	2011	19A
68	2011	19A
69	2011	19A
72	2011	19A
74	2011	19A
75	2011	19A
76	2011	19A
77	2011	19A
78	2011	19A
81	2011	19A
82	2011	19A
84	2011	19A
86	2011	19A
89	2011	19A
99	2010	19F
100	2010	19F
101	2010	19F
113	2010	7F
142	2009	19F
145	2009	23F
146	2009	23F
147	2009	3
149	2009	3
157	2009	4
161	2009	7F
165	2009	9V
166	2009	19F
171	2009	14
173	2009	18C
174	2009	18C
205	2008	19F
206	2008	19F
207	2008	19F
211	2008	23F
212	2008	23F
213	2008	23F
215	2008	3
216	2008	3
223	2008	4
226	2008	6A
227	2008	6B
257	2008	19A
259	2008	19A
274	2007	3
276	2007	4
277	2007	14
292	2007	18C
293	2007	19F
294	2007	19F
295	2007	19F
296	2007	19F
300	2007	23F
301	2007	23F
304	2007	6B
305	2007	7F
306	2007	7F
307	2007	9V
308	2007	19A
311	2007	19A
313	2007	19A
314	2007	19A
315	2007	19A
316	2007	19A
317	2007	19A
320	2007	19A
321	2007	19A
324	2007	19A
325	2007	19A
338	2012	19A
340	2012	19A
342	2012	19A
343	2012	19F
357	2012	3
358	2012	4
362	2012	19A
364	2012	23B
365	2012	33F
367	2012	33F
380	2012	19A
382	2012	14
384	2012	35F
385	2012	33B
386	2012	6A
387	2012	19A
391	2012	19A
393	2013	23B
394	2013	1

## Sheet: Comparing all
Isolate (QRRJS)	Year	Serotype	MLST	MLVA1	MLVA2	MLVA4
1	2011	19F		2089	45	1
2	2011	19F		2089	45	2
3	2011	22F	698	2016	176	3
4	2011	23A	42	2037	118	4
5	2011	23B	1373	2054	20	5
6	2011	23B		2045	90	6
7	2011	23B	439	2087	197	7
8	2011	3	1230	423	192	8
9	2011	3		970	192	9
10	2011	3		346	122	10
11	2011	3		507	178	11
12	2011	3	1230	423	221	12
13	2011	3		365	221	13
14	2011	3	1230	423	192	8
15	2011	33F	100	272	80	15
16	2011	35B	198	2088	99	16
17	2011	38	393	129	153	17
18	2011	6C	4270	1413	151	18
19	2011	6C	1390	2041	26	19
20	2011	6C	8969	1374	156	20
21	2011	7F	191	471	134	21
22	2011	7F	191	468	201	22
23	2011	7F	191	473	206	23
24	2011	7F	191	470	132	24
25	2011	7F	191	471	134	21
26	2011	7F	191	473	206	22
27	2011	7F	191	473	180	27
28	2011	7F	191	473	180	27
29	2011	7F	191	473	180	27
30	2011	7F	191	473	136	30
31	2011	7F	191	468	129	31
32	2011	7F	191	473	136	32
33	2011	7F	191	473	136	21
34	2011	9V		792	203	34
35	2011	1	306	1210	44	35
36	2011	1	306	261	46	36
37	2011	1	306	1210	44	35
38	2011	1	306	1210	44	35
39	2011	1	306	1210	44	35
40	2011	1	306	1210	44	35
41	2011	1	306	261	46	36
42	2011	1	306	261	46	36
43	2011	1	306	261	46	36
44	2011	1	306	261	46	36
45	2011	1	306	1209	46	45
46	2011	1	306	261	46	36
47	2011	11A	53	18	57	47
48	2011	12F	3523	2086	94	48
49	2011	12F	3523	2086	94	48
50	2011	15B	199	58	18	50
51	2011	15B	199	2017	17	51
52	2011	15C		2043	198	52
53	2011	15C	1262	904	10	53
54	2011	15C	5216	904	10	53
55	2011	18A	241	2069	56	55
56	2011	18A	241	2069	56	55
57	2011	19A		2012	28	57
58	2011	19A	411	67	18	59
59	2011	19A	411	67	18	59
60	2011	19A	63	678	22	60
61	2011	19A		2007	167	61
62	2011	19A		1594	8	62
63	2011	19A	63	678	22	60
64	2011	19A		2014	75	64
65	2011	19A		2067	22	65
66	2011	19A		2072	24	66
67	2011	19A		2072	23	67
68	2011	19A		2073	22	68
69	2011	19A		2047	104	69
70	2011	19A	63	678	25	60
71	2011	19A	411	67	14	59
72	2011	19A		2009	62	72
73	2011	19A	411	67	18	59
74	2011	19A		2046	102	74
75	2011	19A		2062	38	75
76	2011	19A		2074	22	76
77	2011	19A		1190	83	77
78	2011	19A		80	6	78
79	2011	19A	63	678	22	60
80	2011	19A	63	678	22	60
81	2011	19A		2066	22	81
82	2011	19A		1105	7	82
83	2011	19A	411	67	18	59
84	2011	19A		2063	228	84
85	2011	19A	63	678	3	85
86	2011	19A		1763	113	86
87	2011	19A	63	678	22	60
88	2011	19A	63	678	3	85
89	2011	19A		1103	21	89
90	2010	1	306	262	233	90
91	2010	1	306	260	133	35
92	2010	1	306	261	46	36
93	2010	11A	557	736	174	93
94	2010	15B	199	2018	17	94
95	2010	15C	199	2011	231	59
96	2010	18A	9082	2036	78	96
98	2010	18C	1255	1522	49	98
99	2010	19F		2056	47	99
100	2010	19F		1345	63	100
101	2010	19F		1190	100	101
102	2010	23A	438	2038	120	102
103	2010	23A	42	2038	117	103
104	2010	3	1230	423	31	396
105	2010	33F	60	2006	43	105
106	2010	35B	558	2052	35	106
107	2010	6C	4237	1374	156	107
108	2010	6C	395	685	220	108
109	2010	6C	4237	1406	125	109
110	2010	6C	4240	1388	121	110
111	2010	6C	4237	2061	155	111
112	2010	6C	4237	1374	156	107
113	2010	7F		308	129	113
114	2010	7F	191	471	205	22
115	2010	7F	191	473	206	22
142	2009	19F		2060	123	142
143	2009	22F		1664	58	143
144	2009	23B		2057	89	144
145	2009	23F		586	115	145
146	2009	23F		2021	150	146
147	2009	3		251	215	147
148	2009	3	1230	423	215	400
149	2009	3		251	215	147
150	2009	33F	100	272	80	15
151	2009	35B	198	2084	97	151
152	2009	35F	446	136	60	152
153	2009	38	310	2058	166	153
154	2009	38	393	2023	163	154
155	2009	38	393	129	163	155
156	2009	38	393	129	124	156
157	2009	4		2076	227	157
158	2009	6A	65	66	190	158
159	2009	6C	1715	2040	34	159
160	2009	7F	191	473	180	27
161	2009	7F		362	136	161
162	2009	8	53	18	67	162
163	2009	8	408	11	59	163
164	2009	9N	66	2050	5	164
165	2009	9V		1120	202	165
166	2009	19F		2055	152	166
167	2009	1	304	1211	106	167
168	2009	1	306	261	46	36
169	2009	10F	4084	2042	66	169
170	2009	10F		2042	66	170
171	2009	14		2026	64	171
172	2009	15B	411	2000	131	172
173	2009	18C		48	54	173
174	2009	18C		46	54	173
205	2008	19F		2034	200	205
206	2008	19F		2033	170	206
207	2008	19F		2064	91	207
208	2008	22A	3705	2019	12	208
209	2008	22F	5599	2005	58	209
210	2008	23A	42	2039	119	210
211	2008	23F		586	115	145
212	2008	23F		2032	70	212
213	2008	23F		2035	148	213
214	2008	24F	72	444	2	214
215	2008	3		2080	230	215
216	2008	3		560	192	216
217	2008	33F	60	2006	40	217
218	2008	33F	673	2027	51	218
219	2008	33F	60	2006	41	217
220	2008	34		2008	188	220
221	2008	35B		2052	33	221
222	2008	38	393	2003	153	222
223	2008	4		593	229	223
224	2008	6A	4237	1374	127	395
225	2008	6A	327	2082	214	225
226	2008	6A		1394	212	226
227	2008	6B		2030	96	227
228	2008	7F	191	473	136	30
229	2008	7F	191	473	136	229
230	2008	7F	191	473	136	24
231	2008	7F	191	473	180	27
232	2008	8	53	18	67	162
233	2008	8	53	18	53	233
234	2008	9N	66	2020	4	234
255	2008	22F	1012	2005	58	209
256	2008	18C	1255	1522	48	256
257	2008	19A		2028	37	257
258	2008	19A	63	678	22	60
259	2008	19A		2028	37	257
260	2008	1	304	1212	105	260
261	2008	12F	3523	2086	92	48
262	2008	12F	3523	2086	92	48
263	2008	18A		2081	52	263
264	2008	18C	1255	1522	135	264
265	2007	1	304	1211	106	167
266	2007	1	304	1211	106	167
267	2007	1	304	1211	106	167
268	2007	1	304	1211	106	167
269	2007	1	306	261	46	36
270	2007	1	304	1211	106	167
271	2007	1	304	1211	106	167
272	2007	3	1230	423	31	104
273	2007	3	1230	423	192	8
274	2007	3		2053	169	274
275	2007	3		507	178	11
276	2007	4		2075	226	276
277	2007	14		672	65	277
278	2007	14	15	425	71	278
279	2007	38	393	2003	161	279
280	2007	38	393	2003	163	280
281	2007	10A		2024	68	281
282	2007	10A	2068	2025	69	282
283	2007	10A		2031	126	283
284	2007	15B	199	2010	18	284
285	2007	15C	411	67	131	59
286	2007	15C	199	58	18	286
287	2007	15C	346	1427	219	287
288	2007	15C	411	2001	131	288
289	2007	15C	199	58	19	289
290	2007	18A	9082	2036	79	96
291	2007	18B	1255	1522	50	291
292	2007	18C		2104	77	292
293	2007	19F		2078	83	293
294	2007	19F		2079	87	294
295	2007	19F		1190	100	101
296	2007	19F		2091	218	296
297	2007	22F	1012	2005	58	209
298	2007	22F	1012	2005	58	209
299	2007	23A	42	2039	76	299
300	2007	23F		2059	114	300
301	2007	23F		2035	148	301
302	2007	33F	60	2006	36	398
303	2007	33F	60	2006	40	217
304	2007	6B		2068	88	304
305	2007	7F		357	136	305
306	2007	7F		357	136	305
307	2007	9V		2085	225	307
308	2007	19A		2062	11	308
309	2007	19A	411	67	29	309
310	2007	19A	63	678	22	60
311	2007	19A		1721	19	311
312	2007	19A	411	67	18	399
313	2007	19A		2071	27	313
314	2007	19A		2070	232	314
315	2007	19A		2029	30	315
316	2007	19A		2015	74	64
317	2007	19A		2014	73	64
318	2007	19A	63	678	22	60
319	2007	19A	411	67	14	59
320	2007	19A		1190	83	77
321	2007	19A		1103	21	89
322	2007	19A	411	67	14	59
323	2007	19A	411	67	18	323
324	2007	19A		2092	9	324
325	2007	19A		2110	11	325
326	2007	19A	63	678	22	60
327	2007	19A	63	678	22	60
328	2012	1	306	1210	44	35
329	2012	1	306	261	46	36
330	2012	1	306	1210	44	35
331	2012	1	306	1210	44	35
332	2012	1	306	261	46	36
333	2012	1	306	260	133	35
334	2012	1	306	261	46	36
335	2012	11A		736	174	93
336	2012	15B		904	10	336
337	2012	19A	63	678	22	60
338	2012	19A		2093	22	338
339	2012	19A	63	678	22	60
340	2012	19A		2107	72	340
341	2012	19A	63	678	22	60
342	2012	19A		2073	22	68
343	2012	19F		2102	82	343
344	2012	23B	439	2087	213	344
345	2012	33F	60	2006	42	105
346	2012	6C	4237	1374	156	107
347	2012	6C	4237	1374	156	107
348	2012	7F	191	473	206	22
349	2012	7F	191	473	136	24
350	2012	7F	191	473	180	27
351	2012	7F	191	473	136	32
352	2012	35B	198	2095	97	402
353	2012	7F	191	473	180	27
354	2012	7F	191	473	136	32
355	2012	1	306	261	46	36
356	2012	1	306	261	46	36
357	2012	3		251	168	357
358	2012	4		2111	224	358
359	2012	15C	199	58	18	359
360	2012	15C	346	1427	198	360
361	2012	19A	411	67	18	59
362	2012	19A		450	16	362
363	2012	23B		1618	223	363
364	2012	23B		2103	15	364
365	2012	33F		2114	39	365
366	2012	33F	1012	36	55	366
367	2012	33F		2114	39	365
368	2012	35F	1635	136	61	368
369	2012	7F	191	473	206	23
370	2012	1	306	261	46	36
371	2012	7F	191	468	129	371
372	2012	7F	191	473	206	22
373	2012	9N	66	2113	1	373
374	2012	34	1439	2108	172	374
375	2012	16F		2109	171	375
376	2012	22F	698	2105	176	376
377	2012	19A	411	67	14	59
378	2012	4	306	261	46	36
379	2012	35F	446	137	32	379
380	2012	19A		2106	13	380
381	2012	7F	191	473	180	27
382	2012	14		2116	64	171
383	2012	3	1230	423	162	383
384	2012	35F		136	61	368
385	2012	33B		2119	128	385
386	2012	6A		2117	189	386
387	2012	19A		2048	102	69
388	2012	7F	191	470	132	21
389	2012	6C	4240	1388	191	389
390	2012	19A	63	678	22	60
391	2012	19A		1190	86	391
392	2012	7F	191	470	173	27
393	2013	23B		2118	204	393
394	2013	1		264	46	36
